# Supplementary material for: I-Shaped Dimers of a Plant Chloroplast FOF1-ATP Synthase in Response to Changes in Ionic Strength
Source: Int J Mol Sci. 2023 Jun 27;24(13):10720. doi: 10.3390/ijms241310720 (PMC10341776; doi:10.3390/ijms241310720)
Supplement: Supplementary file 1 [file ijms-24-10720-s001.zip]

Archive with 1 entries (1 files):
- ijms-2412952-supplementary.pdf
